# Supplementary material for: Sex-specific effects of peptidyl arginine deiminase 4 deficiency in the cafeteria diet-induced obesity-associated metabolic complications
Source: Front Endocrinol (Lausanne). 2026 Jan 2;16:1694559. doi: 10.3389/fendo.2025.1694559 (PMC12807990; doi:10.3389/fendo.2025.1694559)
Supplement: Supplementary file 1 [file DataSheet1.xlsx]

## Sheet: Supplementary Figure 1
SEX	Genotype	Diet	Pellets	Processed food	Sweet food	Salty food	Fat	Proteins	Carbohydrates
0	0	1	15.5164	23.4412	25.7992	7.57805	31.3673	23.3047	45.328
0	0	1	18.1369	24.0116	26.4767	7.40818	30.0563	24.9681	44.9756
0	0	1	16.7135	20.0322	28.1388	8.14125	29.2103	23.0145	47.7752
0	0	1	15.5164	23.4412	25.7992	7.57805	31.3673	23.3047	45.328
0	0	1	18.1369	24.0116	26.4767	7.40818	30.0563	24.9681	44.9756
0	0	1	16.7135	20.0322	28.1388	8.14125	29.2103	23.0145	47.7752
0	1	1	9.44614	35.5179	25.4601	4.77791	35.286	22.2907	42.4233
0	1	1	8.25922	34.6729	20.325	8.91746	34.8131	22.1826	43.0043
0	1	1	5.25528	26.4249	32.0688	3.50351	33.8062	16.3822	49.8116
0	1	1	4.02168	40.7942	21.8581	5.26342	37.359	21.2067	41.4343
0	1	1	5.09608	28.552	32.186	8.92146	33.9362	17.52	48.5438
1	0	1	3.96926	15.3404	32.5125	17.4344	29.521	13.8174	56.6616
1	0	1	6.25646	19.6119	28.6345	12.2715	30.7618	16.2837	52.9545
1	0	1	7.02246	14.7433	31.778	13.3781	29.1489	15.565	55.2861
1	0	1	6.25646	19.6119	28.6345	12.2715	30.7618	16.2837	52.9545
1	0	1	7.02246	14.7433	31.778	13.3781	29.1489	15.565	55.2861
1	1	1	4.44691	26.0887	27.9157	9.35779	33.1311	16.7072	50.1618
1	1	1	3.69286	26.8353	30.0957	6.49996	33.0505	15.9791	50.9704
1	1	1	2.81659	29.4392	28.2128	6.93916	33.9693	16.6187	49.4119
1	1	1	3.69286	26.8353	30.0957	6.49996	33.0505	15.9791	50.9704
1	1	1	2.81659	29.4392	28.2128	6.93916	33.9693	16.6187	49.4119
SEX	Genotype	Diet	BMC	BMD	Body Temperature	Corticosterone
0	0	0	0.7635	0.0813	35.5667	28.5851
0	0	0	0.7503	0.0791	36.0167	16.2803
0	0	0	0.7712	0.0785	35.1667	21.3175
0	0	0	0.754	0.0772	35.6667	57.6965
0	0	0	0.6896	0.0755	35.1167	17.9484
0	0	0	0.6379	0.0769	35.1833	44.9541
0	0	1	1.0313	0.078	35.2	29.8124
0	0	1	1.0041	0.0785	36.0833	28.472
0	0	1	1.0565	0.0805	36.2833	66.9561
0	0	1	1.0187	0.0787	35.9167	99.0339
0	0	1	0.9821	0.0798	35.3667	44.2386
0	0	1	1.0687	0.0795	35.8333	47.7257
0	1	0	0.6648	0.074	36.0667	28.0901
0	1	0	0.6994	0.0733	36.1167	27.1367
0	1	0	0.6704	0.0734	35.1333	45.4404
0	1	0	0.742	0.0782	35.5	22.6003
0	1	0	0.7464	0.0775	35.8833	20.1752
0	1	0	0.6828	0.0745	36.1833	20.2131
0	1	1	0.9502	0.0777	36.2833	26.119
0	1	1	0.9387	0.0809	36.25	27.9683
0	1	1	0.9255	0.0781	35.8	27.1622
0	1	1	0.8495	0.0734	35.85	86.3524
0	1	1	1.0075	0.0748	35.7	76.6704
1	0	0	0.5713	0.0745	34.7	71.222
1	0	0	0.6606	0.0845	35.45	52.5202
1	0	0	0.6594	0.0759	34.4833	51.4779
1	0	0	0.6572	0.0811	35.4667	86.3524
1	0	0	0.5997	0.0813	35.4	96.5628
1	0	0	0.5405	0.0767	36.4167	268.941
1	1	0	1.1103	0.0852	36.85	273.819
1	1	0	0.9449	0.0857	36.4	100.951
1	1	0	0.9425	0.0832	35.7	59.4657
1	1	0	0.9849	0.0832	36.1	25.9548
1	1	0	1.0477	0.0835	35.2667	49.4811
1	0	1	0.5385	0.0715	37.25	64.45
1	0	1	0.5551	0.0753	36.5833	38.7715
1	0	1	0.526	0.0789	36.0667	86.6634
1	0	1	0.5722	0.08	36.3667	53.7493
1	0	1	0.5682	0.0774	36.5333	78.2609
1	0	1	0.6414	0.0793	36.5167	45.4404
1	1	1	0.9917	0.0813	36.9	43.3101
1	1	1	0.9065	0.0798	36.7167	89.5369
1	1	1	1.0366	0.0802	35.8	133.965
1	1	1	0.9886	0.0803	37.3	92.2084
1	1	1	0.9844	0.0812	37.1833	123.475
KEY:	SEX:	0- MALE
		1- FEMALE
	GENOTYPE:	0- WT
		1- PAD4
	DIET:	0- CTRL
		1- CAF
