# Supplementary material for: Sex-specific effects of peptidyl arginine deiminase 4 deficiency in the cafeteria diet-induced obesity-associated metabolic complications
Source: Front Endocrinol (Lausanne). 2026 Jan 2;16:1694559. doi: 10.3389/fendo.2025.1694559 (PMC12807990; doi:10.3389/fendo.2025.1694559)
Supplement: Supplementary file 2 [file DataSheet2.xlsx]

## Sheet: Supplementary Figure 2
SEX	Genotype	Diet	IL-1alpha	IL-1beta	TNF-alpha	IL-6	IL-10	IL-12p70	IL-17A	IL-23	IL-27	GM-CSF	IFN-beta	IFN-gamma	MCP-1
0	0	0	10.9331	43.0453	25.8824	7.87926	118.988	14.556	5.03705	823.841	1849.38	14.8755	1919.63	23.437	28.3596
0	0	0	2.31221	35.585	23.9036	9.36841	173.611	12.8812	11.2682	341.727	487.596	14.6727	253.966	21.1464	41.1823
0	0	0	0.969258	26.3904	14.5296	4.61594	20.919	6.57224	4.23842	81.7265	276.489	8.9556	134.695	14.0262	8.67361
0	0	0	6.21729	57.6223	17.4094	11.8085	43.5742	6.54326	4.47505	156.225	583.353	10.7879	509.2	23.9747	17.3651
0	0	0	2.46246	31.8094	24.7598	17.4512	34.0999	15.6556	8.83347	127.202	445.076	12.7717	185.738	33.4741	20.439
0	0	0	2.70083	56.404	12.9048	8.8041	98.208	7.70129	8.10319	73.204	815.072	10.3131	135.495	21.2255	20.6264
0	0	1	38.802	37.7941	58.771	9.0253	36.9954	10.6663	8.14573	491.861	1275.17	16.771	1297.36	19.3634	74.9066
0	0	1	2.19331	31.1413	16.8914	6.27756	56.5483	12.478	3.96609	168.999	526.108	17.571	364	19.2317	18.1784
0	0	1	10.5324	28.8647	30.0271	7.92517	32.4125	10.643	8.49693	144.788	710.251	14.8522	228.203	23.2042	30.8144
0	0	1	4.10729	28.2807	22.3622	6.93271	36.037	13.4462	5.04721	144.32	610.678	18.6096	467.808	20.4533	19.8406
0	0	1	8.47156	146.362	165.209	73.2747	162.636	140.407	70.1317	1121.57	3827.65	90.8016	1557.63	72.8076	50.4641
0	0	1	7.26146	46.8516	33.4846	13.0331	48.8307	19.4745	11.0391	215.875	881.612	22.4168	525.924	20.4666	16.2699
0	1	0	1.14914	37.358	36.4883	11.7017	36.4034	17.2769	7.10413	152.248	2549.11	17.0202	216.755	37.2457	16.4999
0	1	0	1.35349	29.3831	18.2611	4.76036	28.5039	5.57696	5.09277	69.4679	352.85	12.5009	174.992	19.8402	12.4998
0	1	0	8.72318	39.3371	29.138	6.31103	31.8847	13.5691	6.18042	108.947	396.519	13.6835	145.299	16.1748	18.3249
0	1	0	7.05656	144.725	159.277	63.6844	174.455	122.438	65.5607	976.25	3139.99	87.4694	1277.16	62.8355	45.7936
0	1	0	2.35	32.9856	13.1298	12.4963	36.4686	6.31576	5.99178	77.4449	407.088	8.73574	134.279	30.0183	15.1529
0	1	0	26.8826	38.4367	74.0078	9.65523	15.9207	8.05719	7.93639	226.472	1428.69	11.8176	265.239	19.1	70.4892
0	1	1	0.896335	42.2366	16.3364	8.64219	54.3591	10.2757	6.62339	146.419	554.878	12.458	237.276	22.5825	21
0	1	1	3.72981	156.926	23.3442	12.3711	35.5808	9.22931	15.0171	631.759	497.055	14.9189	181.123	20.4306	23.167
0	1	1	1.01448	57.4035	16.2466	10.9027	25.7303	7.22173	4.28695	210.809	1313.41	12.3844	139.581	21.8292	10.7276
0	1	1	2.75021	39.8265	40.6218	14.5243	39.1543	13.7327	13.2335	145.094	1715.41	21.5485	229.207	22.9408	27.9203
0	1	1	0.948692	48.0998	14.05	4.26411	47.6637	1.38353	4.32268	276.279	301.319	6.24294	119.727	14.7864	21.3994
1	0	0	1.88624	27.8669	15.0481	8.80257	29.98	9.42665	30.9974	163.906	539.374	9.58225	162.957	20.5584	18.9788
1	0	0	5.11752	47.966	33.6879	9.5682	97.1107	13.8632	10.1114	186.706	686.123	18.0126	227.5	28.8641	23.4134
1	0	0	10.723	42.2015	60.9217	18.739	73.3958	19.7695	10.9979	139.397	1399.71	20.1092	388.807	31.6385	50.5844
1	0	0	4.52471	71.69	82.3077	34.782	111.778	39.4032	25.2789	436.261	1523.57	44.0166	563.1	30.7046	26.6041
1	0	0	103.458	508.809	340.554	81.696	35.3909	13.0952	192.875	209.127	1087.91	18.4709	382.117	57.9827	729.03
1	0	0	2.39881	228.599	16.6565	9.74519	35.2924	14.9299	6.55535	145.15	517.918	16.0914	171.889	23.0137	21.3976
1	1	0	2.37807	30.0537	16.9386	31.5479	23.9901	18.2906	5.09128	218.722	339.092	24.0274	117.021	24.7232	23.3291
1	1	0	4.94028	45.1565	24.226	14.3348	30.8195	25.8348	8.45284	116.521	1024.85	29.6423	435.317	28.9699	25.7595
1	1	0	1.74022	61.5104	80.3958	20.6931	68.911	24.0527	24.957	149.857	924.348	23.1887	267.948	27.0892	23.7944
1	1	0	5.1004	47.3315	18.1245	11.4878	36.0183	99.7958	7.93413	116.316	1018.71	104.736	377.475	25.0108	24.0158
1	1	0	0.190283	36.743	20.5992	9.01229	34.2087	10.8334	5.87218	128.877	543.149	13.9272	218.652	29.7777	81.0376
1	0	1	4.16391	175.256	24.1979	20.767	40.8486	15.9711	34.4848	136.093	575.93	14.1652	255.794	28.8148	41.6358
1	0	1	7.15601	52.8247	18.8149	12.8365	44.7948	18.3524	9.64599	245.366	659.684	21.1304	230.063	30.9428	35.9277
1	0	1	3.41202	37.2967	19.4349	11.9006	37.539	11.6087	7.44954	143.427	764.958	13.8143	345.315	31.6965	22.0334
1	0	1	7.9655	40.8969	23.6993	105.937	38.3146	11.4222	30.3239	110.705	449.963	13.1188	203.652	183.473	31.086
1	0	1	2.81229	28.791	13.906	13.2116	118.913	5.98521	5.29858	70.7493	500.261	12.4394	232.803	21.3847	10.8698
1	0	1	3.00601	56.4166	23.5739	19.5808	49.8683	76.6301	11.0811	189.222	627.297	54.8812	292.141	35.9502	36.9364
1	1	1	4.44231	12.3158	13.3041	5.1251	93.9155	6.32213	5.35541	42.8681	789.183	10.3138	48.9865	13.6897	26.1145
1	1	1	7.35526	28.5099	25.2392	17.8902	75.2537	12.0925	6.02536	61.3023	653.962	12.3178	171.485	26.2773	31.8187
1	1	1	36.0223	118.305	131.63	72.6712	45.2861	10.9045	139.567	152.568	605.264	17.0588	1276.21	67.4553	255.587
1	1	1	15.2862	196.256	84.9386	19.5693	46.0888	15.3483	50.6428	227.55	497.086	18.4037	212.41	30.2862	186.85
1	1	1	9.65853	45.2934	7.77354	4.65041	17.567	6.9116	5.4281	48.7158	342.38	9.02923	63.7739	11.3999	22.1418
KEY:	SEX:	0- MALE
		1- FEMALE
	GENOTYPE:	0- WT
		1- PAD4
	DIET:	0- CTRL
		1- CAF
