# Supplementary material for: Sex-specific effects of peptidyl arginine deiminase 4 deficiency in the cafeteria diet-induced obesity-associated metabolic complications
Source: Front Endocrinol (Lausanne). 2026 Jan 2;16:1694559. doi: 10.3389/fendo.2025.1694559 (PMC12807990; doi:10.3389/fendo.2025.1694559)
Supplement: Supplementary file 4 [file SupplementaryFile1.xlsx]

## Sheet: Figure 2
Locomotor activity			Hours
SEX	Genotype	Diet	0.5	1	1.5	2	2.5	3	3.5	4	4.5	5	5.5	6	6.5	7	7.5	8	8.5	9	9.5	10	10.5	11	11.5	12	12.5	13	13.5	14	14.5	15	15.5	16	16.5	17	17.5	18	18.5	19	19.5	20	20.5	21	21.5	22	22.5	23	23.5
0	0	1	17.6193	32.442	29.8147	17.0783	12.6072	28.1967	9.32308	11.5727	16.3749	11.1838	16.2449	13.2437	32.4846	34.0929	10.4762	43.9435	55.9835	16.8048	9.2797	10.3563	25.6758	18.9252	21.2409	11.024	15.7282	23.9721	31.0011	13.4928	20.7977	42.8062	41.6966	37.0344	25.1614	44.2883	35.1098	38.9826	37.7064	21.8502	18.8097	33.6268	10.8483	14.9906	20.6897	12.4618	34.1901	22.1558	26.283
0	0	1	15.4541	52.6315	33.4229	16.4902	9.73401	9.97596	25.4556	9.0961	10.1087	8.45175	9.59099	8.10599	9.96411	17.2534	9.15251	43.3683	55.0048	36.6221	10.0081	13.1753	11.2076	35.3263	14.0214	13.5954	19.2065	31.0635	11.125	19.0234	39.2368	12.4465	8.58565	13.2714	27.7319	13.6715	11.2434	19.2925	10.8711	11.3227	14.226	8.22047	38.4983	11.9065	6.74969	13.054	32.6533	20.9142	11.4164
0	0	1	27.1377	39.4798	30.5876	17.5172	23.5819	32.7925	29.3383	18.4058	16.8062	22.6679	18.7009	17.0106	17.8952	17.1631	22.6696	18.8487	17.5317	17.6283	59.6707	54.826	47.7138	48.9667	38.1731	32.4263	43.4903	41.1254	45.2356	39.7289	56.1207	51.9643	45.2958	44.127	44.5769	44.3854	40.7163	30.776	20.2637	23.7754	40.2065	30.5922	32.4555	28.151	33.5337	39.0752	36.4033	28.6662	27.9495
0	0	1	15.0055	16.4487	27.664	10.6177	8.96727	20.0036	21.1702	25.4196	9.64081	9.42846	10.7007	12.9493	12.7299	7.0591	9.99378	19.5667	13.8711	13.9448	54.1274	39.515	18.2682	15.5351	27.3352	38.3984	22.5559	36.9986	24.3236	27.9647	35.7941	36.4741	18.8758	32.6464	29.7272	9.94578	18.8012	32.8594	20.348	18.4738	29.5019	16.1578	13.0527	13.9919	16.5619	29.949	25.5827	11.2719	27.3081
0	0	1	29.1929	16.7006	17.0803	25.3957	43.6702	17.9661	15.5964	14.5643	24.1814	18.853	22.0284	21.1847	21.752	67.928	57.3985	50.1904	42.4702	28.0781	39.5949	31.1113	28.4885	38.1385	42.0216	21.0729	17.2485	45.1018	25.3944	29.5715	31.7595	19.8747	45.5776	23.7703	33.239	50.1709	46.2661	39.2926	20.6468	39.4345	41.9056	16.0132	36.8203	42.5321	24.0257	38.9129	31.0878	21.7231	26.1928
0	0	1	29.6379	11.1688	10.7384	20.8052	43.6846	14.661	9.23568	8.82459	10.1251	13.2574	12.3269	15.1411	12.6693	72.2392	53.7135	49.8398	38.3194	34.3143	15.425	8.52825	33.2597	34.502	22.752	8.28737	25.53	35.0855	16.1994	31.9215	25.9494	8.17272	27.9261	36.503	14.4777	10.6635	10.1396	10.2443	10.1006	10.1364	6.61018	27.583	24.5101	9.9743	8.10201	7.74322	21.3546	27.9154	18.6908
0	1	1	6.38882	8.65221	17.2736	30.2997	14.4203	6.81729	11.3916	7.46951	10.6334	15.5858	8.06662	10.1121	14.6407	9.73404	11.537	10.1104	10.2489	8.78179	9.95468	32.9742	58.6346	75.8977	61.742	55.386	38.353	44.2141	46.7688	48.351	42.2474	39.1014	46.9734	35.241	15.1699	16.6889	40.6474	26.3574	10.474	7.4288	17.6294	26.6159	34.6873	7.25062	10.599	8.06349	20.5131	7.0914	19.9137
0	1	1	12.9228	12.9065	12.2474	19.6724	28.133	27.1616	13.313	20.1689	14.2723	21.5087	21.5519	15.961	19.7128	16.069	12.995	9.40327	11.952	21.7212	17.5672	23.7372	24.9588	80.6834	61.8826	59.5612	43.5464	38.3457	42.6962	49.1172	49.5765	48.8409	42.1175	42.2219	50.2527	38.1405	36.1134	42.3513	29.8762	41.8541	28.3965	20.8703	13.5405	11.9725	10.0219	11.432	23.6643	22.7393	16.9836
0	1	1	19.5327	31.9614	38.2583	29.2663	27.3439	25.8741	24.2716	28.5111	30.0011	20.7983	17.3417	22.8546	25.1255	43.1196	23.6529	21.3885	19.805	21.6124	30.4964	32.1752	26.1129	29.3567	67.1178	50.0981	57.0317	45.553	43.5214	43.4383	42.8172	46.7585	38.5066	54.927	51.5886	64.36	47.4698	38.2016	28.8764	38.6258	27.5372	27.4024	28.9629	30.285	16.2546	20.7246	30.5533	26.0598	26.6356
0	1	1	16.4287	19.4581	31.0377	21.1102	13.6625	12.4827	22.1542	20.7539	14.6725	19.0683	14.5933	17.1216	20.3779	13.2026	17.3409	24.0525	10.0099	38.5629	22.7469	28.4007	22.0008	16.6913	59.6146	49.7898	49.7134	49.7706	54.2799	45.7369	46.7176	53.69	51.5811	54.8822	42.7391	46.7027	46.119	52.0361	32.3371	18.5418	15.7564	25.6146	27.3824	20.4571	20.0252	22.9946	42.3713	32.413	37.662
0	1	1	33.6993	59.9777	33.8461	46.979	48.2902	38.7573	32.5799	41.5902	48.6212	36.8142	38.2622	27.9487	29.9642	31.069	42.7342	43.8039	42.6101	56.113	37.567	54.1701	80.8366	65.8905	65.0712	59.5862	56.004	60.8657	68.3737	58.0005	62.2278	67.4514	53.8596	61.4462	50.1351	62.7065	39.2232	41.3364	34.6868	34.2679	51.4249	44.8432	54.0016	36.689	44.2425	41.867	59.2684	53.66	49.6445
1	0	1	12.3802	37.6907	17.5292	11.374	11.8331	15.4131	13.2145	22.2605	33.6659	13.1732	72.1156	11.4052	26.34	10.5022	12.0966	14.4375	36.9383	11.8037	11.755	10.5329	22.2817	12.4471	38.2833	50.3068	43.9385	40.4577	40.158	10.6541	14.9719	38.9312	36.1222	47.8735	36.8313	51.8503	34.4926	11.8714	10.2604	25.7787	16.7782	11.3286	48.8973	40.7551	55.6729	18.5022	11.026	10.3489	21.5544
1	0	1	18.6995	11.29	38.1062	51.3274	14.0599	12.6193	11.6076	13.0676	11.6195	9.81704	67.7164	63.3797	21.3542	35.6186	13.317	9.79893	12.5919	12.5787	36.8649	20.8152	16.8889	36.2078	22.0713	29.7282	30.4291	27.8096	38.2824	28.4512	29.5856	43.4394	15.2587	33.5881	44.3875	48.3831	42.5053	53.4709	50.3817	56.0961	40.8953	48.1901	59.7994	30.8329	16.5431	19.1982	20.175	44.6313	44.0405
1	0	1	46.8697	48.9401	42.7479	47.0134	28.1035	15.7751	14.1751	15.4387	20.7072	42.5262	25.9054	14.308	13.674	24.7679	19.0314	13.5202	67.5717	55.6337	51.1206	38.5868	26.2676	12.257	28.1473	28.0401	34.7412	46.365	39.2145	36.6778	43.2007	45.35	47.746	49.9308	43.6768	50.369	39.4104	42.8713	15.2998	17.3718	13.6128	32.0578	14.7309	13.2365	15.8327	13.6475	21.3619	13.8308	18.5108
1	0	1	22.4792	21.2868	16.5925	10.8477	21.6167	31.7426	12.896	9.94545	9.7	10.0048	23.8021	16.4936	10.5954	8.83161	11.9749	9.71665	51.3115	45.9364	35.9026	8.08777	36.352	14.032	14.0591	18.8229	37.881	33.687	36.7548	33.6539	33.9427	38.0447	29.3879	30.3076	11.4983	10.4474	33.1776	32.3863	25.9868	10.1377	9.27614	10.1671	11.0123	24.6069	13.7755	22.2876	31.9386	33.672	10.3037
1	0	1	20.7375	38.9124	15.2881	17.5	16.462	15.7568	22.2861	20.0622	14.364	13.8256	14.6788	13.411	59.5287	48.7919	32.1037	26.1253	33.4244	17.8641	19.8774	28.2412	18.1895	16.7403	25.7166	17.3454	35.7512	30.3102	25.8025	32.3171	31.848	25.757	39.4473	21.2142	23.4682	37.9287	25.8501	21.1773	21.9916	37.9052	39.6155	29.3902	15.754	13.6178	30.0496	44.1492	48.6004	37.3032	26.5554
1	1	1	13.555	12.1428	16.0633	34.2956	20.5903	17.1012	15.9768	25.0838	35.6639	22.2584	12.9809	18.4099	21.8428	22.4482	24.86	15.0816	14.5529	20.9048	25.9084	51.1022	47.6699	46.3411	21.4113	23.2262	39.7558	40.3329	49.6445	45.2684	42.632	36.4778	25.4096	12.9712	17.4664	32.1194	25.9465	21.5367	32.3795	40.8006	36.3325	29.8482	23.8748	32.8413	36.5357	15.8946	15.542	36.7944	12.9574
1	1	1	20.799	20.3835	31.9275	38.1851	31.7903	29.0592	12.3794	17.1195	14.6265	14.1994	16.0952	23.111	17.9296	12.5777	15.5272	17.5643	13.3606	12.1366	17.6399	60.4858	29.7016	12.8879	34.5014	58.3492	53.0303	59.7599	43.285	15.0135	16.933	17.1167	40.8377	54.0162	64.3066	55.9214	63.4628	58.1472	63.4224	63.0713	66.3241	52.0241	61.2638	51.2493	56.8435	45.6319	35.3724	17.5767	43.6459
1	1	1	29.0335	35.2124	23.1499	22.949	42.5818	48.2459	42.9093	32.0908	30.7447	34.5449	24.3443	27.9315	33.5242	27.7356	42.1374	26.4395	33.3159	29.6029	32.7833	24.3136	61.578	59.094	50.2612	40.5149	58.1474	51.2	51.5019	48.3258	46.7167	51.1251	55.3827	50.4664	29.267	29.5159	24.713	22.0868	44.2969	59.0609	53.3168	52.3713	54.5558	47.2115	29.4215	35.5179	44.0906	29.9228	20.4464
1	1	1	20.6604	24.1396	24.2367	11.7907	17.725	15.0665	10.7742	16.3687	30.2464	22.066	11.194	14.154	18.4456	27.501	26.1749	9.90146	13.7327	13.142	15.2701	23.3776	79.5998	73.3242	67.0887	74.0247	61.3316	70.2451	79.2148	65.4345	74.4565	62.0858	62.536	65.3833	49.707	45.009	43.7714	16.3865	16.6795	31.5762	27.8698	31.1167	14.944	21.3506	45.3224	42.1619	32.8896	32.4456	28.4701
1	1	1	12.7214	13.9818	21.3054	11.1566	13.589	34.1146	22.574	8.73301	9.27869	45.1371	36.8744	16.0517	16.2253	12.0888	17.007	24.9624	12.7482	10.0044	14.6381	11.4638	14.2023	21.759	28.7565	13.5672	14.0198	28.3012	22.8647	16.503	40.5478	50.547	44.0644	44.8743	41.8615	43.4801	46.1521	54.3877	40.1353	54.8261	28.8891	39.7062	14.7649	34.1266	31.4641	38.8526	52.7719	53.1453	29.1237
Food intake			Hours
SEX	Genotype	Diet	0.5	1	1.5	2	2.5	3	3.5	4	4.5	5	5.5	6	6.5	7	7.5	8	8.5	9	9.5	10	10.5	11	11.5	12	12.5	13	13.5	14	14.5	15	15.5	16	16.5	17	17.5	18	18.5	19	19.5	20	20.5	21	21.5	22	22.5	23	23.5
0	0	1	2.978	5.836	2.148	1.97133	0	4.61733	0	0	0.644	0	0.366	0	1.034	0.922	0	2.88467	3.24733	0	0	0	5.17	5.21733	0.946667	0	1.932	7.35733	9.06733	0	1.252	8.554	10.826	4.37333	2.26933	8.332	4.71933	6.34267	6.894	3.226	0	3.12067	0	0	5.60867	0.814667	10.21	2.54067	4.17333
0	0	1	0	5.334	0.730667	1.328	0	0	6.52267	0	0	0	0	0	0	2.50733	0	11.8367	5.832	0.610667	0	0	0.098	6.926	0	0.093333	2.702	3.06	0	5.52933	6.48733	0	0	4.00733	4.97667	0	0	2.43267	0	0	0.227333	0	3.61933	0	0	1.92933	7.38933	4.82267	0
0	0	1	0	12.692	1.21733	0	0	5.43533	5.24	0	0	0.066	0	0	0	0	1.75933	0	0.018667	0	11.814	14.252	12.654	9.19867	3.29267	7.93067	8.484	11.1053	9.26	2.582	4.206	9.93267	10.9607	15.6227	18.0587	9.08733	11.5147	2.46267	0	4.13867	12.4507	1.174	0	0.040667	3.73733	12.5413	12.2573	3.00333	0
0	0	1	0	2.60667	4.18	0	0	2	0	3.586	0	0	0.774	0.651333	0.153333	0	0	1.28267	0	0	5.752	3.39	0.136667	0.276667	7.34533	11.252	2.41467	15.8707	3.73	10.6133	15.2767	10.5053	0	10.8633	3.486	0	4.70067	13.7833	0.864	0.267333	13.2733	0.139333	0.01	0	2.57	9.86533	2.788	0	6.72067
0	0	1	1.198	0	0	1.03	7.16933	0	0	0	2.118	0	0	0	0.307333	9.32267	6.03133	8.30533	4.27867	0.492667	4.79333	0	0	5.46867	3.152	0.834667	0.098667	8.19533	0.65	7.62467	8.782	0.023333	15.796	1.23133	11.4887	16.9987	12.8413	12.008	0.014667	6.29133	7.738	0	7.854	6.02333	0	7.16867	6.56867	0	0
0	0	1	3.042	0	0	4.35733	2.842	0	0	0	0	0.856	0	2.368	0	10.934	13.952	14.958	9.33667	6.28267	0.734	0	9.15667	4.804	9.82133	0	9.90867	15.4867	3.02867	11.87	4.67933	0	10.758	8.81	1.34533	0.171333	0.727333	0.004667	0	0	0	13.6053	7.03467	0	0	0	5.762	7.91867	9.524
0	1	1	0	0	10.5573	5.63867	0.038	0	0.172667	0	0	0.8	0	0	0.351333	0	0.161333	0	0	0	0	9.95467	12.6847	7.788	9.62933	14.7407	8.17867	12.5367	11.5627	16.2733	12.3567	16.6447	7.97933	1.808	0	8.38533	14.1593	7.24133	0	0	6.47067	22.5687	0.422667	0	0	0	11.2933	0	11.1087
0	1	1	0	0.952	0	4.49067	2.81533	0.104667	0	0	0	8.696	1.25267	0	0.018	0.686667	0	0	2.526	2.646	0.027333	4.35933	1.932	5.17467	7.08533	7.21733	4.70067	4.97867	6.836	6.66533	9.85533	4.81	2.98667	13.5447	6.808	5.94267	7.73267	7.00133	3.234	6.052	10.0213	0.666	0	0.894	0	0.766667	10.144	5.87667	4.04733
0	1	1	0	0.756	3.844	3.26533	0	0	0.861333	0	2.64333	0.850667	0	0	4.13933	9.20667	0	0	0	0	4.056	0	0	4.96067	9.30933	6.916	6.51667	14.4573	10.1673	13.496	8.07467	15.78	16.9307	10.314	9.73667	5.53733	12.9393	1.34467	0	10.2433	1.55	0	0.373333	7.26333	0	0	6.08	0	1.094
0	1	1	0	3.576	8.314	3.734	0	0	13.1253	12.2853	1.54933	0	0	1.65067	6.26	0	0	1.47467	0	0	0	4.97933	0.386	9.09267	5.44933	7.16867	5.95867	11.5713	5.236	5.41533	10.9873	9.88067	5.97	7.37533	6.83933	4.85067	9.22667	2.35467	1.894	0	3.41933	7.73267	11.0267	3.83	3.15867	0.814	9.77267	9.75	11.128
0	1	1	1.29467	0	0.032	3.44733	0	0	3.59867	6.972	0	6.03	4.34133	0	0	0.557333	0.638	0	0	2.554	1.58267	0.532667	7.678	10.0967	8.24667	8.526	7.66867	10.7367	10.128	10.8833	13.4693	12.2673	6.81467	8.886	7.61867	13.6313	0.687333	0.026	5.92	11.056	3.36733	10.392	1.19733	0	8.376	17.472	8.82333	2.35333	0
1	0	1	0	7.29667	0	0	0	0.006667	0	2.64267	5.732	0	3.58667	0	2.524	0	0	0	4.274	0	0	0	3.82067	0.037333	11.8093	12.406	17.82	11.7913	8.50333	0	0.419333	15.7127	11.3653	10.7387	10.7273	5.77533	3.37133	0	0	2.61933	0.574667	0	9.31467	6.562	8.428	0.038667	0	0	0.868667
1	0	1	0	0	5.56867	4.03067	0	0	0	0.352	0	0	4.40267	2.94067	0.200667	3.542	0.496	0	0	0	6.408	0.716667	0	5.82733	2.28867	2.904	3.13467	4.82467	4.39333	3.24667	3.32267	4.81867	0	7.562	8.976	8.11933	6.47	8.24533	2.46733	8.022	3.90267	6.64067	9.54067	0.506667	0	0	0.747333	9.448	8.35467
1	0	1	12.7353	5.25067	5.524	0.888667	0.247333	0	0	0	1.87	4.494	3.02133	0	0	1.56133	0.31	0	5.616	3.53	4.492	3.38333	1.19067	0	3.402	5.79733	3.82067	10.8287	3.832	7.30267	4.23333	16.336	5.02933	5.77333	7.54533	2.396	5.36067	2.03	0	0.087333	0	6.05	0	0	0.885333	0	2.67667	0	1.31
1	0	1	0.341333	0	0	0	0.639333	1.626	0	0	0	0	3.92867	0.034	0	0	0	0	4.076	1.132	1.96067	0	4.67467	0	0	1.08867	4.17333	5.68533	9.94067	6.68133	2.22467	8.18067	6.164	4.12133	0	0	5.19	1.518	3.45533	0	0	0.054	0	1.42067	0	7.17667	3.28933	3.46867	0
1	0	1	0.337333	0.785333	0	0	0	0	1.06667	0	0	0	0	0	15.3573	5.42933	1.87733	1.20067	4.566	0	0	2.90667	0	0.054667	2.19667	0	7.99867	4.892	3.17333	3.06467	4.47867	0.144667	8.84133	0	0	4.81133	6.15467	0	0	4.67067	7.38867	0.92	0	0	7.38667	2.252	4.70867	2.952	2.26
1	1	1	0	0	1.46933	5.80133	0	0	0	3.76733	8.24067	0.026	0	0	1.03467	0	0	0	0	0	2.22267	8.26267	7.202	4.78533	0.307333	1.588	9.212	7.09467	6.53533	6.27267	6.472	4.94133	6.184	0	0.175333	0.115333	0	0	3.77467	7.75533	6.47467	2.04	0	3.94333	6.10667	0	1.848	7.63067	0
1	1	1	1.2	1.21067	4.68333	7.80067	2.878	1.268	0	0	0	0.038	1.15067	4.394	1.188	0	0	0.088	0.037333	0	0.516	8.37067	1.408	0.019333	3.55867	6.576	8.53733	6.37267	5.99933	0	0	0	9.60667	7.96333	8.01533	10.312	10.2753	7.50333	10.17	7.84067	8.902	9.62267	10.2773	14.3027	5.76333	8.854	3.16	0	5.54467
1	1	1	0	1.438	0	0	8.53867	11.4873	4.4	0	0	0.925333	0	0	0	0.056667	3.94867	0	0.046	0	0	0	11.82	14.2407	10.1287	4.34533	16.4567	9.58467	12.4127	8.17	14.504	9.86733	10.1287	8.146	0.132	0	0.344667	0	4.88467	14.9333	12.3473	12.728	13.664	5.05267	0.816	0	1.28467	3.62867	0.416
1	1	1	0	4.19067	6.84467	0	2.20533	0	0	0	5.076	2.02933	0	1.24	0	4.01267	2.20933	0	0	0	0.507333	4.81733	9.90333	10.2933	10.8573	9.586	8.69733	8.43733	6.414	11.608	6.47067	10.8987	8.39333	6.76667	5.394	4.99867	3.78333	0	0	3.03333	2.55667	0	0	1.86267	3.82267	12.088	4.36067	4.88333	1.59667
1	1	1	0	0	2.118	0	0	2.47733	0.260667	0	0	10.158	4.816	0.469333	0	0	1.16667	0.3	0	0	1.17867	0	0	4.02867	4.08867	0	0	6.55067	3.30733	0	12.288	18.536	13.234	14.082	15.6033	19.246	16.6167	17.9073	16.7733	15.6253	3.08533	7.20867	0.354	8.398	6.17267	10.538	8.88867	4.296	6.71533
Sleeping			Hours
SEX	Genotype	Diet	0.5	1	1.5	2	2.5	3	3.5	4	4.5	5	5.5	6	6.5	7	7.5	8	8.5	9	9.5	10	10.5	11	11.5	12	12.5	13	13.5	14	14.5	15	15.5	16	16.5	17	17.5	18	18.5	19	19.5	20	20.5	21	21.5	22	22.5	23	23.5
0	0	1	2.978	25.7153	1.76467	19.13	27.3947	29.9827	17.744	29.9827	29.9827	26.4953	29.9827	27.8853	29.9827	20.9607	21.98	29.966	12.3587	10.814	29.3873	29.9833	29.9833	18.96	20.718	22.7987	29.9833	27.0053	5.59467	8.99667	29.292	24.5547	6.16267	4.61933	14.8533	20.6973	3.91733	13.1287	8.03133	12.926	24.6767	30	17.3253	29.9827	29.9827	20.0747	29.0033	9.49667	26.5713
0	0	1	0	29.9827	8.89067	22.106	26.8013	29.9827	29.9827	17.1907	29.9827	29.9827	29.9827	29.9827	29.9827	29.9827	24.886	29.966	4.35867	6.976	21.556	29.9833	29.9833	29.3467	7.702	29.9833	29.4373	20.024	18.9273	29.9833	18.7327	5.34533	29.9947	29.9833	23.502	9.738	29.9833	29.9833	22.236	29.9833	29.9833	28.9687	29.9827	11.9087	29.9827	29.9827	27.5853	13.4273	19.4013
0	0	1	0	9.27467	0.904667	22.608	29.9827	29.9493	16.2813	19.0253	29.9827	29.9827	27.9673	29.9827	29.9513	29.9827	29.9827	18.0733	22.0727	29.5593	29.966	2.35067	2.682	3.07733	4.31267	11.9953	11.6267	3.37667	0.977333	1.406	3.394	2.382	4.36667	2.44133	1.95667	2.00867	4.232	4.756	11.452	29.9487	24.68	2.55267	2.52733	0	0.185333	2.068	1.27933	4.54133	0.397333
0	0	1	0	29.9827	24.3933	19.0027	29.9827	29.9827	27.2853	29.9827	20.2313	29.9827	29.9827	28.956	28.2687	29.4627	29.9827	29.982	25.832	29.9827	29.966	7.212	12.786	26.332	28.3573	14.196	2.34867	19.3253	1.64333	19.3927	8.968	1.55067	1.898	25.9893	9.39133	8.73	29.7627	23.5287	2.53267	12.1347	29.406	7.91333	26.7373	29.8067	30	26.8687	3.58933	15.9267	29.9827
0	0	1	1.198	20.43	29.9827	29.9827	28.9307	10.434	29.9213	29.9827	29.9827	26.1987	29.9827	29.9827	29.9827	27.282	2.208	3.404	3.22067	2.46933	27.4687	20.6613	29.9833	29.9833	18.1347	7.85667	27.6787	29.7867	6.49	2.71267	13.4527	9.70867	29.8613	1.56267	24.794	13.9373	1.81733	1.49467	1.93333	26.194	9.96467	4.208	29.9827	10.764	11.618	29.9827	13.3607	16.5727	29.9827
0	0	1	3.042	12.2273	29.9827	29.9827	17.916	6.05533	29.312	29.9827	29.9827	29.9827	27.6713	29.9827	23.8067	29.966	1.22467	1.11867	0.77	1.31667	0.392667	0.307333	0	0.826	12.724	0.124667	0	0.158	0.404	0.443333	0.755333	1.62067	0	0.215333	1.03667	0.048	0.116667	0.012667	0.088667	0	0.094667	0	0.078667	1.63533	0	0	0	0.026	0.436
0	1	1	0	29.9827	29.9827	17.404	13.636	28.63	29.9827	29.0107	29.9827	29.9827	28.6893	29.9827	29.9827	28.864	29.9827	29.4753	29.9827	29.9827	29.9827	29.9827	12.3473	6.65867	3.10733	2.988	2.21733	1.60667	2.438	1.95133	2.55333	1.53867	1.22333	4.38133	16.016	29.9833	21.0353	3.26667	18.2427	29.852	29.9833	22.1967	0.390667	22.3213	29.9833	29.9833	29.9833	14.5807	29.9827
0	1	1	0	29.9827	28.99	29.9827	16.454	4.65267	23.7507	29.5513	29.9827	29.9827	7.994	23.2347	29.9827	29.9127	23.2567	25.9113	29.9827	27.0693	18.2333	25.388	9.14933	16.134	4.94067	5.56067	3.26267	1.604	14.2153	7.55333	3.24733	2.352	4.72467	3.67933	2.69267	2.00733	8.81533	3.05733	4.95733	2.29067	8.10133	6.636	28.114	29.9833	29.036	29.9833	28.9587	6.74067	4.782
0	1	1	0	14.5393	21.8607	1.05933	10.5633	11.8353	12.7147	0.474	9.80133	0.420667	0	0	1.758	5.276	3.68933	0.928667	3.808	20.298	1.944	13.554	20.8947	7.38133	1.444	1.44867	3.95667	1.724	6.67	4.804	3.86467	2.43667	0.862	2.61667	1.452	1.888	6.03	1.92667	9.242	16.5713	3.59533	0.883333	19.17	22.3507	2.864	0	0.024667	3.81733	0.053333
0	1	1	0	7.67267	2.01333	0.283333	0.426667	16.8333	29.5467	0.556667	0.190667	0.172	25.258	6.902	0.111333	2.292	0.284	9.86533	7.38333	0.000667	0.195333	0	1.59933	0.550667	0.165333	2.726	2.756	1.42733	1.456	2.862	3.248	1.61267	2.332	2.072	1.63267	2.20667	1.896	1.558	3.50467	1.86533	18.8547	23.0267	0.306	0.527333	2.112	2.79867	0.449333	0.357333	1.866
0	1	1	1.29467	16.0613	29.9827	24.0393	14.4133	29.7293	29.9827	24.6633	14.76	29.9827	20.8467	20.304	29.9827	29.9827	29.3653	28.7107	29.9827	29.9827	24.7367	26.9687	29.4127	3.192	2.01133	2.88667	2.44133	2.23667	2.08	5.584	1.82067	2.618	5.16333	2.59	7.86933	14.1987	6.752	27.714	29.9493	21.3627	12.8867	25.55	15.4433	24.2313	29.9833	13.5447	3.58867	9.77	21.8187
1	0	1	0	1.362	0.163333	0	0	0	0.036667	0.399333	1.30067	0	2.84467	0	0.936	0	0.098667	0	2.322	0	0	0	1.28333	0.02	2.00733	1.34867	0.214	1.74467	3.90333	0	2.042	1.46267	9.69267	8.44133	2.52467	4.71	3.74867	0	0	0.765333	0.050667	0	2.85867	2.386	2.442	0.095333	0	0	0.366
1	0	1	29.9827	29.9827	12.6313	15.9007	29.9827	29.9827	29.9827	29.076	29.9827	29.966	4.32867	13.4027	28.652	21.022	29.2027	29.9833	29.866	29.8807	12.6647	25.7733	29.9833	12.5653	21.4273	20.4573	16.8413	13.5613	13.6353	18.3487	22.04	8.09733	29.9833	9.736	3.48867	5.12933	2.96867	4.816	3.298	2.98333	15.2267	9.73267	7.04733	26.3533	29.9827	29.9827	27.0987	5.00667	10.012
1	0	1	10.0887	9.90867	11.656	8.028	1.23333	0	0.163333	0	1.286	5.246	0.339333	0	0.162	2.188	1.77267	0	3.55467	7.30533	5.042	16.104	19.784	21.4287	20.76	17.456	3.48733	2.028	2.73733	5.00067	5.164	2.51933	5.84933	8.576	8.668	15.6827	7.862	3.172	0	0.106	0	1.07133	0	0	0.412	0	3.92133	0	0.050667
1	0	1	22.836	29.9827	29.8627	29.9607	26.174	17.2527	20.3067	16.8327	12.708	24.0727	11.1633	14.6393	6.17867	14.7313	8.53867	7.61333	7.192	8.68333	20.7993	29.9833	13.052	29.5127	29.9833	24.6107	1.85267	10.0193	2.55267	3.57467	10.4107	5.48467	4.802	14.3153	29.9833	29.9827	9.752	13.1047	20.5267	29.9833	29.9833	29.7753	29.8207	22.502	29.7487	15.6013	7.95133	12.8527	29.9827
1	0	1	0.616	0.87	0	0.075333	0	0	0.252667	0.075333	0	0	0	0	1.792	5.338	21.0667	24.78	14.06	29.9833	29.488	21.478	29.9833	29.3787	24.0453	29.9833	12.0093	19.0947	24.872	10.6287	20.6627	28.2807	6.74133	29.9833	8.748	4.94	21.6347	29.8607	29.9827	9.968	7.882	22.5507	29.9827	29.9827	15.2107	1.35	9.538	4.322	0.654667
1	1	1	29.9827	29.9827	26.954	17.0073	29.9827	29.9827	29.9827	24.9127	9.06933	28.5987	29.9827	29.9827	28.4273	29.9827	29.9827	29.9827	29.9827	29.9827	25.1987	3.356	10.8267	13.234	28.076	26.8453	11.5847	5.954	4.328	12.642	3.794	17.7153	14.7433	29.9833	29.5273	25.738	26.2413	25.5893	21.6673	7.528	13.4373	21.8133	29.9833	15.664	13.506	29.9827	27.6147	8.55933	29.9813
1	1	1	24.462	24.2793	2.48933	2.39	9.44933	17.1947	29.9827	29.9827	29.9827	28.8173	28.1707	9.59133	19.5407	29.9827	29.9827	29.7193	29.9033	29.9827	29.02	5.762	18.5253	29.726	18.2307	8.51867	1.95533	4.41867	9.46333	29.9833	29.95	29.9833	11.95	6.93467	2.74533	1.66533	1.89133	1.64667	5.52267	1.36267	5.07933	1.148	1.49333	2.31	3.914	3.834	17.944	29.9827	11.286
1	1	1	29.9827	25.414	29.9827	29.9827	4.72467	1.25733	23.2	29.9827	29.9827	27.2567	29.9827	29.9827	29.9827	16.8947	14.9073	29.9827	29.4127	29.9827	29.9827	29.966	2.77267	2.224	1.252	1.71467	0.927333	1.06533	1.322	0.749333	1.032	2.168	1.01533	2.47867	29.3167	29.9833	13.4727	29.2593	19.67	0.508667	1.418	1.21467	5.49867	13.3127	28.584	30	27.8733	19.474	26.8607
1	1	1	29.9827	11.9027	7.00267	0	3.68667	29.9827	29.9827	29.9827	8.94333	17.1113	29.9827	27.814	29.9827	11.5453	20.1187	29.9827	29.9827	29.9827	28.7327	16.64	4.54267	4.06333	2.96333	3.91533	1.578	1.884	3.48133	2.262	7.13867	3.032	2.98267	3.336	12.3793	9.35467	10.6787	28.7333	29.9833	21.77	24.5867	29.9833	29.9833	21.5893	6.41467	1.78133	7.60733	1.15333	26.6287
1	1	1	29.9827	29.9827	25.5213	29.9827	29.9827	16.9373	29.3847	29.9827	29.966	9.604	9.51133	28.426	29.9833	29.9833	27.5707	28.9947	29.9833	29.9833	28.346	29.9833	29.9833	22.1673	19.61	30	29.9833	16.7567	24.5527	29.3393	5.994	1.18467	6.26733	3.65467	3.612	1.59133	6.64333	1.07267	8.74933	3.976	21.3747	11.6153	28.854	16.8753	21.4907	15.5213	1.50133	12.5547	20.0353
Water intake			Hours
SEX	Genotype	Diet	0.5	1	1.5	2	2.5	3	3.5	4	4.5	5	5.5	6	6.5	7	7.5	8	8.5	9	9.5	10	10.5	11	11.5	12	12.5	13	13.5	14	14.5	15	15.5	16	16.5	17	17.5	18	18.5	19	19.5	20	20.5	21	21.5	22	22.5	23	23.5
0	0	1	0.254	0	0.136	0.268667	0.077333	0	0.288667	0.330667	0.341333	0.01	0.055333	0.249333	0.036667	0.280667	0.141333	0.032667	0	0.087333	0	0	0.318	0	1.41333	0.038667	0.088667	0	0	0.136667	0	0	0	0.689333	0	0	0	0	0.004667	0	0	0.043333	0	0.441333	0.084	0	0	0	0.014667
0	0	1	0	0.023333	0.103333	0.304	0	0.098	0.940667	0	0	0.045333	0.160667	0	0	0.081333	0	0	0.028667	0	0.447333	0	0	0	1.19467	0.08	0	0	0	0.493333	0.234	0.039333	0	0	0.151333	0	0	0	0	0	0	0.132	0	0.26	0.071333	0.188	0	0	0
0	0	1	0.412667	0.290667	0.689333	0.348	0.257333	0.183333	0.572667	0.322667	0.292667	0.270667	0.439333	0.891333	0.436	0.027333	0	0	0.939333	0	0	0	0.078	0.548	0.286	0	0	0.154	0	0.938	0.018667	0	0	0.565333	0.128	0	0	0.000667	0	0	0	0	0.070667	0	0	0	1.21067	0.920667	0.641333
0	0	1	0	0.003333	0	0.007333	0	0	0	0	0	0	0	0	0	0	0	0	0	0	0	0	0	0	0	0	0	0	0	0	0	0	0	0	0	0	0	0	0	0	0	0	0	0	0	0	0.02	0	0
0	0	1	0.341333	0	0	0.214667	0	0.200667	0.249333	0	0.449333	0.032667	0.371333	0.947333	1.45067	0.311333	0.026	0.638667	2.274	0	3.322	1.636	0	1.43533	0.405333	0	0	2.27067	0.593333	0	0	0	1.03867	0	0	0	0.079333	0	0	0	0	0.494667	0.757333	0.264	0.061333	0	0.15	0	0
0	0	1	0.165333	0	0.099333	0.059333	0.005333	0.762	1.17933	0	0.848667	1.13867	0.15	0.006	0.044667	0.129333	0	0.018667	0	0.280667	1.00267	0	0	0	0.164667	0.510667	0.664667	0.852	2.246	0	0	0.108667	0.246	0	0	0	0	0	0	0.030667	0	0.378667	0.174	0.284	0.240667	0.108667	0.034667	0	0.358667
0	1	1	2.00667	0.515333	0.821333	2.22867	2.01667	2.41333	1.998	1.34467	2.37333	1.12267	0	0	3.168	1.094	-0.05	-0.05	0.020667	2.82933	0.450667	0	0	0	1.00867	0	1.274	1.004	0	0	0.012667	2.63667	0.680667	0	0.148667	0	0	0	0	0	0.031333	0	0	0	0	0	0	0.702	1.82267
0	1	1	0.015333	0.035333	0.216	0.008	0.006	0.008	0.025333	0.026	0.127333	0.019333	0.014667	0.006	0.021333	0	0.000667	0.008	0	0	0	0	0	0	0.009333	0	0	0	0	0	0	0	0.016667	0	0	0	0	0.007333	0.017333	0	0	0	0	0	0	0	0.008	0.008667	0.008
0	1	1	1.35933	2.45533	2.41133	0.248	0.837333	2.34933	1.64067	2.062	2.354	1.82933	2.842	1.04267	1.69667	0.302667	0	2.10533	1.22	0	0.139333	0.703333	0	0	0.649333	0	0	0	0	0.153333	2.432	0	0	0	0.194	0	0.142667	0	0	0	0	1.09467	0	0	0	0	0.346	0	0
0	1	1	0.604667	0.906	0.968	1.054	1.63733	4.094	0.64	1.52467	1.80133	1.23133	1.81333	4.20467	3.23533	0.486667	1.494	0	0.014667	1.94867	1.93667	1.75133	2.70733	0.823333	1.35733	4.49667	1.62133	0.371333	0	0.030667	0.588	0.058667	0	0	0.197333	0.598	0.006667	0	0	0.442	0.078	0	0	0.016667	0	0	0	0.225333	0.142
0	1	1	1.29467	16.0613	29.9827	24.0393	14.4133	29.7293	29.9827	24.6633	14.76	29.9827	20.8467	20.304	29.9827	29.9827	29.3653	28.7107	29.9827	29.9827	24.7367	26.9687	29.4127	3.192	2.01133	2.88667	2.44133	2.23667	2.08	5.584	1.82067	2.618	5.16333	2.59	7.86933	14.1987	6.752	27.714	29.9493	21.3627	12.8867	25.55	15.4433	24.2313	29.9833	13.5447	3.58867	9.77	21.8187
1	0	1	0	0.276	0	0	0	0	0	0.086667	0.086667	0	0.310667	0	0.185333	0	0	0	0.297333	0	0	0	0.056667	0.002	0.212667	0.019333	0	0.058667	0.127333	0	0	0.144667	0.208	0.134667	0.266667	0.376667	0.002667	0	0	0.001333	0.107333	0	0.053333	0.466	0.563333	0	0	0	0.028667
1	0	1	0	0	0.000667	0.036	0	0	0	0.002	0	0	0.020667	0.006667	0	0.004	0	0	0	0	0.008	0.003333	0	0.002667	0	0	0	0	0	0	0	0.004	0	0.016667	0	0.037333	0.05	0.025333	0	0.025333	0	0	0.015333	0	0	0	0	0.001333	0.014
1	0	1	0.771333	1.76533	1.16	0.653333	0.779333	0	0	0	0.101333	0.597333	0	0	0	0.188	0.192	0	0.494	0.824	0.577333	0.15	0.06	0	0.163333	0.198667	0.754667	0.986667	0.258	0.270667	0.228	0.445333	0.696	1.04333	0.476667	0.472667	0.162667	0.999333	0	0.323333	0	0.108667	0	0	0	0	0.003333	0	0
1	0	1	0	0	0	0	0	0	0	0	0	0	0	0	0	0	0	0	0	0	0	0	0.011333	0	0	0	0.006667	0.003333	0.000667	0.034	0.003333	0.002667	0.002	0	0	0	0.028	0.001333	0	0	0	0	0	0	0	0	0	0.000667	0
1	0	1	0.584	0.799333	0	0	0	0	0.416	0.184	0	0	0	0	0.624	0.492667	0.136667	0.067333	0.605333	0	0	0.254667	0	0.039333	0.179333	0	0.439333	0.126667	0.146	0.768	1.268	0	1.27733	0	0	1.208	0	0	0	1.1	1.95	0.124667	0	0	1.042	1.934	0.403333	0.929333	0.188
1	1	1	0	0	0.07	0.341333	0	0	0	0	0.060667	0	0	0	0.054667	0	0	0	0	0	0.148	0.128	0.146	0.338	0	0	0.242	0.191333	0.462667	0.07	0.164667	0.09	0.194	0	0	0.01	0	0	0.246	0.284667	0.389333	0.229333	0	0.066	0.158667	0	0	0.399333	0
1	1	1	0.034667	0.079333	0	0.011333	0.008	0	0	0	0	0	0	0	0	0	0	0	0	0	0	0.002667	0.002667	0	0.020667	0.028667	0.011333	0.006	0.032	0	0	0	0	0.031333	0.031333	0.008	0.006667	0.020667	0.047333	0.016	0.01	0.004667	0.019333	0	0.018667	0.009333	0.002667	0	0.014
1	1	1	0	0.212667	0	0	1.15533	0.860667	0.314667	0	0	0.009333	0	0	0	0	0.306	0	0	0	0	0	1.61333	0.926	0.631333	0.576667	0.509333	0.935333	0.688	0.896667	0.928667	0.990667	1.08667	0.792	0	0	0.016	0.046667	0.292	1.67867	0.748	1.428	1.01933	2.19067	0	0	0.066	0.47	0.058
1	1	1	0	2.01467	1.23933	0.340667	0.776	0	0	0	1.37	0.252	0	0	0	1.89867	0.366667	0	0	0	0.005333	0.414	1.93933	1.024	1.63733	0.952	1.564	0.728	1.03133	1.32733	0.636667	1.13133	1.70533	0.715333	0.705333	2.67333	1.782	0.456667	0	0.594	0.62	0	0	3.38867	2.98733	2.82867	1.26333	3.04533	0.054
1	1	1	0	0	0.071333	0	0	0.918667	0	0	0	1.53667	0.841333	0	0	0	0.048667	0.402	0	0	0.107333	0	0	0.668	0.484	0	0	0.862667	0.219333	0.612	4.81533	1.19333	4.42733	2.89867	1.598	3.892	0.692	4.17533	0.748	1.29467	0.764	0.584	0	0.536667	0.386667	0.820667	1.67733	0.71	0.458
SEX	Genotype	Diet	Caloric intake	Water intake
0	0	1	19.349	2.04
0	0	1	15.225	2.04
0	0	1	33.386	2.63
0	0	1	28.731	3.35
0	0	1	41.211	2.63
0	0	1	40.898	3.35
0	1	1	23.291	2
0	1	1	29.813	4.97
0	1	1	29.978	4.29
0	1	1	39.379	3.34
0	1	1	31.661	4.21
1	0	1	17.183	1.15
1	0	1	16.113	2.19
1	0	1	29.871	2.41
1	0	1	26.148	2.51
1	0	1	20.543	3.15
1	1	1	23.179	2.02
1	1	1	36.715	2.83
1	1	1	42.894	2.15
1	1	1	50.21	2.58
1	1	1	45.748	2.58
KEY:	SEX:	0- MALE
		1- FEMALE
	GENOTYPE:	0- WT
		1- PAD4
	DIET:	1- CAF
[truncated: 1 more columns]
