# Supplementary material for: Sex-specific effects of peptidyl arginine deiminase 4 deficiency in the cafeteria diet-induced obesity-associated metabolic complications
Source: Front Endocrinol (Lausanne). 2026 Jan 2;16:1694559. doi: 10.3389/fendo.2025.1694559 (PMC12807990; doi:10.3389/fendo.2025.1694559)
Supplement: Supplementary file 5 [file SupplementaryFile2.xlsx]

## Sheet: Figure 3
SEX	Genotype	Diet	Neutrophils	NETotic PMNs	MPO-DNA	ecDNA	MPO	NE	Dnase activity
0	0	0	0.43522	22.54	0.057	13.22	91.1085	15.8285	8.23384
0	0	0	1.85996	6.8	0.056	13.44	73.9257	15.6421	12.109
0	0	0	9.07861	3.09	0.062	15.9967	92.4221	16.0143	10.727
0	0	0	2.70145	11.9	0.101	13.0175	88.1796	14.9404	12.618
0	0	0	0.25473	37.5	0.059	17.0833	89.8001	18.4932	15.4824
0	0	0	2.98826	8.48	0.062	12.5458	53.9864	13.373	11.1646
0	0	1	0.94686	1.8	0.177	16.1633	80.1643	19.3099	14.2521
0	0	1	4.36684	8.7	0.083	15.6083	130.322	20.9478	15.4576
0	0	1	2.27271	13.88	0.061	14.115	291.762	26.2815	14.2442
0	0	1	1.14906	10.84	0.059	15.2467	158.76	20.2791	11.8657
0	0	1	2.20476	5.4	0.068	20.27	203.164	18.7868	17.4594
0	0	1	8.10404	11.47	0.062	18.1875	191.773	17.6005	20.9482
0	1	0	29.4113	0.89	0.062	14.0425	179.686	46.8165	8.75087
0	1	0	9.99501	0.99	0.065	22.6167	83.9802	21.6036	13.4059
0	1	0	8.61301	2.65	0.056	15.9876	151.377	23.4947	12.5679
0	1	0	9.88787	0.9	0.075	15.8175	251.304	15.9524	12.8694
0	1	0	13.4282	0.62	0.058	16.84	174.424	37.8614	8.23936
0	1	0	7.37018	0.97	0.063	15.725	124.625	20.9478	17.4502
0	1	1	19.9041	0.76	0.064	17.585	148.44	28.9581	11.8727
0	1	1	6.09005	1.03	0.064	49.1867	103.79	13.0543	9.30036
0	1	1	25.1236	0.34	0.058	13.27	105.546	18.5851	8.75087
0	1	1	10.4195	0.55	0.059	23.775	180.439	22.6681	9.49108
0	1	1	5.38854	1.71	0.071	33.84	144.782	16.8741	9.88435
1	0	0	4.33209	1.69	0.073	12.835	102.435	23.4947	28.4179
1	0	0	0.89149	11.7	0.064	20.4833	90.4537	12.0961	13.4103
1	0	0	1.1971	13.92	0.065	13.455	54.542	12.6075	16.4279
1	0	0	3.54697	4.45	0.068	15.7	81.4304	21.4952	17.4594
1	0	0	1.89324	4.39	0.068	17.1717	77.0256	20.8373	15.4824
1	0	0	2.6822	7.72	0.064	15.485	74.5425	19.3099	14.2521
1	1	0	4.92278	4.67	0.07	17.27	246.713	39.3318	18.5554
1	1	0	2.14801	10.45	0.059	10.3233	265.831	74.8591	19.7205
1	1	0	3.78826	5.17	0.061	16.43	200.122	39.0264	17.4594
1	1	0	2.47714	3.26	0.056	14.5683	188.497	48.7205	17.4868
1	1	0	2.3482	7.19	0.058	339.692	148.497	36.935	26.7764
1	0	1	10.5947	0.54	0.063	19.8067	82.7024	18.0193	16.4192
1	0	1	12.4074	0.41	0.058	19.2533	83.9802	21.2773	19.3242
1	0	1	6.65723	1.55	0.061	19.1517	71.4747	20.5034	18.546
1	0	1	7.21943	0.82	0.071	14.7567	92.4221	15.5176	19.7205
1	0	1	6.93536	0.87	0.074	23.64	53.4328	16.0761	19.7502
1	0	1	30.7897	0.25	0.063	15.8017	130.322	33.2308	23.6731
1	1	1	7.5591	0.8	0.059	12.2217	96.394	33.4828	15.1534
1	1	1	9.24438	0.98	0.068	19.0233	145.729	16.5072	19.7105
1	1	1	4.42936	1.25	0.058	16.0583	208.495	27.0292	22.2744
1	1	1	5.98725	1.29	0.057	24.7	191.015	23.1357	28.4179
1	1	1	11.0045	0.26	0.089	19.62	151.377	21.8731	34.0999
KEY:	SEX:	0- MALE
		1- FEMALE
	GENOTYPE:	0- WT
		1- PAD4
	DIET:	0- CTRL
		1- CAF
