# Supplementary material for: Sex-specific effects of peptidyl arginine deiminase 4 deficiency in the cafeteria diet-induced obesity-associated metabolic complications
Source: Front Endocrinol (Lausanne). 2026 Jan 2;16:1694559. doi: 10.3389/fendo.2025.1694559 (PMC12807990; doi:10.3389/fendo.2025.1694559)
Supplement: Supplementary file 6 [file SupplementaryFile3.xlsx]

## Sheet: Figure 4
SEX	Genotype	Diet	BW Week 0	BW Week 3	BW Week 6	BW Week 9	BW Week 12	BW Week 15	BW Week 18	BW Week 22	Caloric intake	Abdominal fat mass	Lean mass	BAT	BAT temperature	FPG	GLY T15	GLY T30	GLY T60	GLY T90	GLY T120	FPI	P-CHOL	P-TAG	P-HDL-C	P-LDL-C	AST	ALT	L-CHOL	L-TAG	Adiponectin	Leptin	Testosterone
0	0	0	28.429	28.952	29.443	31.509	31.337	31.067	31.892	31.547	710.749	20.3	22.2365	0.440319	33.8333	7.2	12.8	15.6	13.7	12.2	10.5	0.0184715	2.12	1.05	1.62	0.33	1.57	0.47	8.36	16.03	8.13528	0.787	1.67973
0	0	0	30.654	30.77	31.638	33.249	32.603	32.043	31.531	32.765	710.749	18.6	23.9497	0.363739	33.0667	6.9	14.9	13.2	9.3	7.8	7	0.0874435	1.99	1.22	1.51	0.31	0.91	0.35	6.6	21.47	9.69602	0.695	2.06076
0	0	0	27.425	27.473	29.956	30.427	31.245	30.626	31.52	33.21	775.849	9.8	25.1288	0.372287	32.9	7.5	12.7	9.9	7.5	6.3	6.8	0.0706015	1.93	1.23	1.55	0.3	0.85	0.56	6.42	12.31	10.4406	0.957	16.6185
0	0	0	28.293	30.788	31.787	33.503	30.986	32.516	34.115	32.724	775.849	14.5	26.646	0.3436	33.6667	9.4	12.5	10.2	8.3	9	7.4	0.0160655	1.85	0.97	1.43	0.34	1.91	1.42	6.38	14.94	8.05784	0.731	29.7121
0	0	0	26.01	26.709	26.473	25.959	28.394	28.643	28.865	28.096	657.345	17.3	21.7104	0.323839	33.0667	7.9	10.7	11.6	12.5	11.5	10.7	0.0048375	1.93	1.03	1.51	0.33	0.89	0.63	6.73	12.45	10.4168	0.703	12.563
0	0	0	23.034	23.581	24.07	25.047	25.254	24.451	25.186	24.981	657.345	11.6	20.2621	0.32721	32.9	8	13.9	12.5	9.7	8.1	8.7	0.0200755	1.75	1.35	1.3	0.27	1.04	0.5	7.69	11.84	10.5598	0.431	1.5247
0	0	1	29.352	41.619	45.5	49.136	48.054	48.657	50.177	49.484	1184.29	54.5	25.0687	0.565363	34	8.4	17.8	13.4	12.7	9	7.9	0.0697995	5.22	1.32	2.8	1.22	2.26	1.95	9.86	72.08	6.98558	35.2651	1.32567
0	0	1	28.609	39.269	42.323	46.695	47.345	48.879	49.589	50.655	1184.29	46	27.1959	0.597388	34.4	10.9	30.5	20.2	16	13.8	10.8	0.051955	6.11	0.9	2.94	1.67	1.46	1.22	10.65	70.9	9.63049	33.6856	19.9541
0	0	1	29.922	42.037	45.072	49.141	49.086	50.616	50.98	53.035	1188.83	44.2	25.9435	0.600475	34.6	10.3	21.1	16.3	10	9.7	10.6	0.079223	5.44	0.9	2.7	1.53	2.31	1.7	11.73	41.74	8.37954	36.0929	4.47182
0	0	1	28.702	37.268	42.802	46.88	48.718	50.252	50.339	52.615	1188.83	39.8	28.9813	0.766291	35.1	9.5	19.1	16	8.8	9.7	8.8	0.247242	5.65	1.4	2.84	1.32	1.87	1.42	14.37	41.76	7.71235	34.1138	22.95
0	0	1	26.621	36.03	41.03	43.783	45.716	48.003	47.686	48.963	1210.46	42.9	25.4179	0.750514	34.6667	11	16.6	12.4	12.8	11.4	10.1	0.024286	4.96	1.54	2.68	1.11	1.17	0.87	9.23	64.62	8.30805	31.415	3.03568
0	0	1	25.72	32.159	34.666	41.122	44.268	46.619	47.116	49.468	1210.46	48.2	24.1313	0.550908	34.5	7.9	14.7	13.6	9.5	9.6	10.1	0.022281	5.36	1.07	2.84	1.41	1.42	1.62	14.6	60.38	5.75844	30.6953	0.816863
0	1	0	29.886	29.177	30.567	30.522	29.771	30.446	27.922	30.186	939.043	1.4	27.5352	0.301267	32.5333	4.8	15.4	14	7.3	6.7	5.2	0.012256	2.39	1.21	1.46	0.44	0.76	0.4	8.24	22.24	9.42797	0.4475	27.8545
0	1	0	27.551	28.706	29.542	30.129	29.4	30.116	30.849	28.725	939.043	1.4	28.0006	0.358459	33.8	5.8	14.7	9.8	7.9	6.6	5.5	0.0228825	2.1	1.8	1.21	0.33	1.25	0.34	8.31	12.64	16.0283	0.795	2.4744
0	1	0	28.052	31.049	33.184	32.321	31.554	31.659	31.86	30.985	1232.51	1	28.0296	0.331283	34	6.7	11.3	7.2	6.9	7.8	6.7	0.0120555	1.93	1.03	1.17	0.35	0.86	0.32	9.94	16.98	7.67659	0.709	25.5571
0	1	0	30.11	31.534	32.344	32.478	30.617	31.988	31.688	30.856	1232.51	3.7	28.258	0.307264	34.3	6	19	11.1	7.6	8.7	7.4	0.0272935	2.65	1.68	1.48	0.48	0.78	0.25	7.18	15.4	10.7862	0.523	5.3694
0	1	0	32.372	31.383	31.952	32.614	32.278	32.068	31.765	32.294	960.846	11.5	26.7536	0.151642	34.3333	6.5	17.5	13.3	9.2	8.4	8	0.001028	2.65	1.69	1.48	0.51	0.62	0.47	5.4	14.21	4.09048	0.571	1.44484
0	1	0	32.942	31.63	31.665	33.188	31.824	32.143	32.171	30.42	960.846	4.5	27.9172	0.425546	34.5	6.2	15.3	10.1	9	6.7	6.2	0.005439	2.5	1.58	1.47	0.43	0.79	0.21	7.31	12.03	8.23657	0.373	5.31193
0	1	1	32.184	34.285	37.337	41.575	46.078	48.209	47.914	47.808	1415.98	38	31.8498	0.542808	35.3333	9.8	21	17.4	15	14.3	13.2	0.030702	3.88	0.56	2.07	0.85	1.12	0.55	18	68.12	14.3842	25.4776	45.2045
0	1	1	28.543	30.902	35.272	39.524	42.093	44.301	43.291	44.543	1415.98	37.5	27.3613	0.721279	35.8333	6.3	18.1	16.7	11.9	10	10	0.0754135	1.95	0.42	1.32	0.35	1.99	0.6	23.47	82.8	8.95141	19.7202	4.92654
0	1	1	28.553	28.533	30.61	35.145	38.524	39.489	39.689	42.425	1449.87	42.2	26.6745	0.672273	35.3	6.9	12.2	12.9	10.9	8	7.7	0.077218	5.06	0.86	2.3	1.64	1.17	0.67	19.35	93.92	10.7862	12.5234	25.8336
0	1	1	32.319	34.114	39.148	44.052	45.695	46.987	48.431	47.925	1449.87	32.5	26.5505	0.722445	35.7	7.2	13.3	9.9	8.5	9.9	9	0.100877	5.39	0.93	2.48	1.31	0.68	0.37	13.47	74.01	21.0322	32.4945	10.3509
0	1	1	32.465	32.256	34.022	33.157	33.617	33.941	36.826	45.375	1578.76	46.2	23.8925	0.63785	35.3667	8.4	15.7	16.5	13.5	11.2	10.4	0.013459	1.82	0.74	1.16	0.32	1.37	0.21	24.86	78.82	22.7002	29.076	5.97937
KEY:	SEX:	0- MALE
	GENOTYPE:	0- WT
		1- PAD4
	DIET:	0- CTRL
		1- CAF
