# Supplementary material for: Sex-specific effects of peptidyl arginine deiminase 4 deficiency in the cafeteria diet-induced obesity-associated metabolic complications
Source: Front Endocrinol (Lausanne). 2026 Jan 2;16:1694559. doi: 10.3389/fendo.2025.1694559 (PMC12807990; doi:10.3389/fendo.2025.1694559)
Supplement: Supplementary file 7 [file SupplementaryFile4.xlsx]

## Sheet: Figure 5
SEX	Genotype	Diet	BW Week 0	BW Week 3	BW Week 6	BW Week 9	BW Week 12	BW Week 15	BW Week 18	BW Week 22	Caloric intake	Abdominal fat mass	Lean mass	BAT	BAT temperature	FPG	GLY T15	GLY T30	GLY T60	GLY T90	GLY T120	FPI	P-CHOL	P-TAG	P-HDL-C	P-LDL-C	AST	ALT	L-CHOL	L-TAG	Adiponectin	Leptin	Testosterone
1	0	0	22.119	22.74	23.277	24.197	23.932	23.936	24.912	24.579	727.031	9.4	20.0287	0.198389	32.8667	6.6	10.2	10.7	7.2	6.8	6.1	0.36654	1.54	0.73	1.08	0.37	2.52	0.69	8.46	20.8	11.358	0.599	0.542719
1	0	0	22.112	23.468	24.35	23.959	24.099	23.182	24.579	24.69	727.031	7.5	21.1394	0.201156	33.6333	7.8	11	10.8	7.1	5.9	6.4	0.0341105	1.63	0.45	1.14	0.34	1.84	0.28	9.24	23.61	12.9307	0.431	0.644678
1	0	0	22.747	23.195	24.803	25.632	25.047	25.248	26.521	24.568	720.539	7.6	20.7406	0.217062	32.3	6.7	13.8	11	8	5.7	6.1	0.004236	1.64	0.41	1.18	0.37	1.09	0.48	8.5	19.59	12.049	0.725	0.765793
1	0	0	23.662	24.322	24.569	25.396	25.167	24.744	25.107	25.635	720.539	9.6	21.7428	0.250578	33.7333	7.4	14.6	10.1	7.5	7.5	6.2	0.035514	1.64	0.47	1.18	0.37	1.49	0.37	8.06	21	2.36295	0.687	0.560524
1	0	0	20.202	22.189	21.649	23.627	23.138	22.907	23.072	23.016	735.237	7.5	20.3003	0.185511	33.7333	6.9	12.5	10.4	7.8	6.4	6.7	0.0128575	1.75	0.47	1.26	0.4	1.24	0.65	7.42	19.64	13.1451	0.529	0.52548
1	0	0	20.53	21.666	22.509	23.502	22.065	22.2	22.525	22.289	735.237	5.8	20.6595	0.20336	32.7	7.5	11.2	9.5	7.7	6	7.2	0.0299	1.68	0.38	1.19	0.35	1.78	0.51	8.41	24.65	14.551	0.517	0.991433
1	1	0	22.014	22.2295	26.43	30.728	35.209	38.897	39.797	35.557	1140.49	66.1	13.5897	0.451904	34.9333	8.7	16.2	11.3	10.3	8.9	8	0.137969	2.71	1.04	1.38	1.03	1.45	0.56	8.83	45.56	13.5502	25.1178	0.695111
1	1	0	21.197	22.402	24.317	22.373	24.407	29.223	33.643	38.861	1140.49	54.4	16.5551	0.257836	34.7333	9.3	11.7	11.8	11.8	10.3	9.3	0.0742105	3.42	0.46	1.98	1.11	1.39	0.52	12.51	45.8	24.249	33.6326	0.1414
1	1	0	21.206	23.196	26.701	32.058	34.349	34.682	33.904	40.994	1043.74	56.9	17.1575	0.371365	34.2667	5.7	14.8	12.7	7.7	7.8	7.3	0.496464	3.3	0.33	2.21	0.98	1.24	0.66	14.95	64.38	16.4096	36.6326	0.710232
1	1	0	21.914	26.436	33.496	36.619	39.474	41.085	41.247	43.808	1043.74	59.6	16.7151	0.422672	34.7333	7.8	14.5	8.2	9	9.4	7.8	0.120125	3.11	0.52	2.04	0.82	1.37	0.28	12.84	54.71	18.5064	35.0134	0.843661
1	1	0	20.885	27.226	34.882	41.266	41.252	45.708	43.35	45.466	1245.29	60.6	16.3523	0.665292	34.3	8.4	15.4	11.5	10	10	9.8	0.0862405	3.44	0.41	2.43	0.85	1.12	0.49	12.08	56.23	16.3619	32.6744	0.8257
1	0	1	19.758	19.988	20.719	20.677	20.45	20.799	20.35	21.55	615.93	7.3	18.1615	0.283997	32.2	5.8	15.8	19.4	7.1	6.9	6	0.161629	1.58	0.79	1	0.3	1.35	0.22	5.83	11.52	13.4311	0.819	0.397244
1	0	1	20	20.887	21.757	21.615	21.381	22.547	22.078	20.937	615.93	5.1	19.6449	0.569861	33.3	5.3	17.1	8.9	6.8	6.7	5.9	0.031504	1.98	0.46	1.23	0.39	0.9	0.22	6.53	14.91	9.30883	0.2815	0.749489
1	0	1	20.497	21.407	21.663	21.647	21.745	21.594	22.156	22.176	636.499	11	19.174	0.279226	33.9667	5.3	12.9	10.8	8.9	6.9	6.7	0.0048375	2.03	0.41	1.2	0.43	0.68	0.2	10.13	24.46	11.9776	0.5765	0.597905
1	0	1	20.331	20.606	22.132	21.813	20.947	22.252	21.901	22.707	636.499	7.4	19.8278	0.310587	33.7667	5.2	15.3	15.3	10	7.4	5.9	0.537566	1.58	0.56	1.09	0.27	0.81	0.18	10.18	24.44	12.335	0.819	0.281528
1	0	1	21.849	21.46	22.178	22.366	22.493	22.453	22.763	22.6	715.047	7.3	20.4318	0.230968	33	5.1	20.7	15.9	10.1	5.8	6.3	0.0910525	1.64	0.41	1.11	0.3	0.76	0.16	9.35	18.26	10.667	0.763	0.630953
1	0	1	22.679	23.193	23.034	24.055	24.159	23.26	24.602	23.442	715.047	8.6	20.0586	0.305594	33.2	3.3	7.4	8	8.2	3.9	4.2	0.734256	1.29	0.43	0.75	0.38	1.22	0.13	8.25	23.78	16.0998	0.5985	1.66176
1	1	1	21.355	24.352	29.645	35.523	39.108	42.113	42.691	45.535	1152.53	48.9	20.6083	0.968065	34.0333	10.5	22.6	14.3	13	11.6	12.4	0.500073	5.37	1.04	2.45	1.39	2.5	1.24	18.61	91.56	14.8131	38.2519	0.808121
1	1	1	20.423	20.638	22.419	24.045	27.193	30.699	32.912	40.127	1152.53	51.6	18.3935	0.659475	33.9333	7	20.3	16.3	12.7	11.4	10.3	0.032306	4.31	1.52	2.03	0.97	2.54	1.76	12.22	73.45	12.7639	32.6744	0.591506
1	1	1	21.932	23.076	23.429	28.879	34.752	37.62	39.588	43.872	1185.56	63.2	17.0634	0.708613	34	8.3	19.6	19	12.2	11.2	10.9	0.269097	4.66	1.03	2.25	1.28	0.94	0.37	11.01	67.14	24.0822	45.9885	0.419201
1	1	1	22.733	22.787	24.179	29.7	36.651	38.308	40.551	47.253	1185.56	57.1	21.1114	0.859586	32.9667	7.4	18.8	13.2	11.7	11.1	8.8	0.212355	5.53	1.66	2.33	1.31	2.12	0.8	12.48	76.13	24.5587	46.5282	0.604373
1	1	1	23.024	22.038	26.66	29.938	37.06	39.952	38.165	45.196	1140.86	60	17.4156	0.723071	33.1	7.2	18.1	12.2	10.7	10.5	9.3	0.168245	4.4	0.7	2.32	1.05	1.41	0.36	11.67	87.17	26.9415	44.729	0.244778
KEY:	SEX:	1- FEMALE
	GENOTYPE:	0- WT
		1- PAD4
	DIET:	0- CTRL
		1- CAF
